# Supplementary material for: Identification of a Novel HBV Encoded miRNA Using Next Generation Sequencing
Source: Viruses. 2022 Jun 5;14(6):1223. doi: 10.3390/v14061223 (PMC9228518; doi:10.3390/v14061223)
Supplement: Supplementary file 1 [file viruses-14-01223-s001.zip]

Archive with 2 entries (2 files):
- Table S1 List of Primers.pdf
- Table S2 Potentially gene targeted of HBV-miR-6.pdf
